# Supplementary material for: Non-Pharmacological Interventions to Improve Chronic Disease Risk Factors and Sleep in Shift Workers: A Systematic Review and Meta-Analysis
Source: Clocks Sleep. 2021 Jan 28;3(1):132–78. doi: 10.3390/clockssleep3010009 (PMC7930959; doi:10.3390/clockssleep3010009)
Supplement: Supplementary file 1 [file clockssleep-03-00009-s001.zip]

Archive with 2 entries (2 files):
- Crowther et al_Supplementary Material 1.docx
- Crowther et al_Supplementary Material 2.docx
